# Supplementary material for: Predictive Performance of SAPS-3, SOFA Score, and Procalcitonin for Hospital Mortality in COVID-19 Viral Sepsis: A Cohort Study
Source: Life (Basel). 2025 Jul 23;15(8):1161. doi: 10.3390/life15081161 (PMC12387343; doi:10.3390/life15081161)
Supplement: Supplementary file 1 [file life-15-01161-s001.zip]

Archive with 1 entries (1 files):
- life-3731316-supplementary.pdf
